# Supplementary material for: Nitric Oxide Prevents Fe Deficiency-Induced Photosynthetic Disturbance, and Oxidative Stress in Alfalfa by Regulating Fe Acquisition and Antioxidant Defense
Source: Antioxidants (Basel). 2021 Sep 29;10(10):1556. doi: 10.3390/antiox10101556 (PMC8533379; doi:10.3390/antiox10101556)
Supplement: Supplementary file 1 [file antioxidants-10-01556-s001.zip]

Archive with 1 entries (1 files):
- antioxidants-1381694-supplementary.pdf
